# Supplementary material for: Effects of Organic Acidic Products from Discharge-Induced Decomposition of the FRP Matrix on ECR Glass Fibers in Composite Insulators
Source: Polymers (Basel). 2025 May 31;17(11):1540. doi: 10.3390/polym17111540 (PMC12156956; doi:10.3390/polym17111540)
Supplement: Supplementary file 1 [file polymers-17-01540-s001.zip]

Archive with 1 entries (1 files):
- polymers-3582298-supplementary.pdf
